# Supplementary material for: Novel Small Molecule Hsp90/Cdc37 Interface Inhibitors Indirectly Target K-Ras-Signaling
Source: Cancers (Basel). 2021 Feb 23;13(4):927. doi: 10.3390/cancers13040927 (PMC7927014; doi:10.3390/cancers13040927)
Supplement: Supplementary file 1 [file cancers-13-00927-s001.zip]

Archive with 4 entries (3 files):
- cancers-1086784-Supplementary Materials/
- cancers-1086784-Supplementary Materials/Data S1.xlsx
- cancers-1086784-Supplementary Materials/Figure S6 uncropped western blot.pdf
- cancers-1086784-Supplementary Materials/Figures 1-5.pdf
