# Supplementary material for: Novel Small Molecule Hsp90/Cdc37 Interface Inhibitors Indirectly Target K-Ras-Signaling
Source: Cancers (Basel). 2021 Feb 23;13(4):927. doi: 10.3390/cancers13040927 (PMC7927014; doi:10.3390/cancers13040927)
Supplement: Supplementary file 1 [file cancers-13-00927-s001.zip › cancers-1086784-Supplementary Materials/Data S1.xlsx]

## Sheet: 1_FIMM-Screening-1
FIMM Screening-1, 82 cpds		Hit compounds (significantly different from DMSO): 14
Note: hypomorphic NRL-Hsp90 construct
tested concentration of drugs 20 𝜇M
Compound name
Lab Code	FIMM ID	chemical name	normalized RLU	well-1 RLU	well-2 RLU	well-3 RLU	Average RLU	SEM	Supplier	Product ID
		DMSO	1.00001	49916	49396	50746	50019.3	393.121
		Conglobatin A	0.506794	28729	25163	22156	25349.3	1899.75
		17-AAG	0.886996	43210	50460	39430	44366.7	3236.18
	FIMM001006		0.944601	41790	52404	47550	47248	3067.72
	FIMM000238		0.95639	47743	47880	47890	47837.7	47.4213
	FIMM000371		1.01733	51313	54529	46816	50886	2236.76
	FIMM000549		0.969345	51393	49104	44960	48485.7	1882.61
	FIMM000766		0.766349	43123	40290	31583	38332	3472.19
	FIMM000805		0.922903	49736	47389	41363	46162.7	2493.64
	FIMM000928		0.932412	54133	47679	38103	46638.3	4656.62
	FIMM001703		1.02659	45490	47226	61331	51349	5016.1
	FIMM001274		0.949739	47328	45140	50047	47505	1419.29
	FIMM001609		0.497058	26048	22496	26043	24862.3	1183.17
3	FIMM001614	Epigallocatechin gallate	0.452208	27090	16676	24091	22619	3095.05	Cayman	70935
	FIMM001615		0.789133	41878	35353	41184	39471.7	2069.06
2	FIMM001625	Theaflavin 3,3-digallate	0.117609	6640	5413	5595	5882.67	382.294	Cayman	25215
	FIMM001685		0.915912	53628	32096	51715	45813	6880.7
	FIMM000964		0.900824	49943	39386	45846	45058.3	3072.89
	FIMM001044		0.900031	49153	42330	43573	45018.7	2098.08
	FIMM001110		1.04229	57723	45700	52980	52134.3	3496.4
6	FIMM001188	Paromomycin sulfate	0.672404	42470	20323	38106	33633	6773.19	Thermo Fisher Scientific	BP29531
	FIMM115517		0.927261	54120	39726	45296	46380.7	4190.43
	FIMM000007		0.848558	48403	38053	40876	42444	3088.94
	FIMM000865		0.903603	53676	38736	43180	45197.3	4429.19
	FIMM076022		0.824393	45476	40628	37602	41235.3	2293.22
	FIMM001874		0.974723	48493	50733	47038	48754.7	1074.65
	FIMM001931		0.928714	45920	47249	46191	46453.3	405.452
8	FIMM002044	Theaflavin monogallates	0.25367	18670	10927	8468	12688.3	3073.92	MicroSource	210242
	FIMM070026		0.966739	47360	50001	47705	48355.3	828.839
	FIMM070028		0.873335	43456	43375	44219	43683.3	268.852
	FIMM072243		0.813977	43476	41808	36859	40714.3	1986.89
	FIMM000310		0.949852	46016	49845	46671	47510.7	1182.38
	FIMM002260		0.757192	34846	43225	35551	37874	2683.23
	FIMM049497		0.897059	40450	50057	44103	44870	2799.69
	FIMM049936		0.820608	37550	46465	39123	41046	2747.29
	FIMM051248		0.916778	44180	50534	42855	45856.3	2369.9
	FIMM062911		0.894034	39346	53710	41100	44718.7	4524.09
	FIMM069512		0.888296	42400	50440	40455	44431.7	3056.19
	FIMM005494		0.889002	51450	39052	42899	44467	3663.86
	FIMM099395		0.891901	46963	43210	43663	44612	1182.75
	FIMM109341		0.876434	47760	41285	42470	43838.3	1990.45
	FIMM115876		0.507301	32863	17549	25712	25374.7	4423.99
	FIMM124537		0.95735	53366	44877	45414	47885.7	2744.55
	FIMM124770		0.917938	47216	40614	49913	45914.3	2762.16
	FIMM000166		0.923636	48956	39284	50358	46199.3	3481.27
	FIMM001289		1.05113	57680	48193	51856	52576.3	2762.24
	FIMM000338		1.05079	54253	52243	51183	52559.7	900.265
	FIMM000434		1.03118	56446	50370	47920	51578.7	2534.35
	FIMM000689		1.06548	57903	49056	52923	53294	2560.64
	FIMM000734		1.12958	60386	54193	54923	56500.7	1954.06
	FIMM000763		0.987125	56856	48343	42926	49375	4054.22
	FIMM001281		1.08774	59173	49870	54180	54407.7	2687.96
	FIMM061847		0.828598	44163	36139	44035	41445.7	2653.59
	FIMM019687		0.947187	47194	44655	50283	47377.3	1627.25
	FIMM031162		0.706798	40180	29439	36441	35353.3	3147.99
	FIMM034436		0.865924	45210	39432	45296	43312.7	1940.49
	FIMM046158		0.906882	47650	40971	47463	45361.3	2195.83
	FIMM051147		0.948453	48016	45943	48363	47440.7	755.503
	FIMM053035		0.810819	42783	34903	43983	40556.3	2847.81
	FIMM094789		0.278161	13836	12451	15453	13913.3	867.465
1	FIMM001526	Theaflavin	0.24512	16633	6763	13386	12260.7	2904.25	Cayman	25129
9	FIMM001540	2,3,4-TRIHYDROXY-4'-ETHOXYBENZOPHENONE	0.758945	43986	33783	36116	37961.7	3086.54	MicroSource	200424
	FIMM076021		0.980967	51100	49531	46570	49067	1328.12
7	FIMM076538	3-amino-4-(4-toluidino)benzoic acid	0.562193	32950	25375	26036	28120.3	2422.36	Specs	AG-205/11298174
	FIMM080133		0.824907	41676	45067	37040	41261	2326.47
	FIMM080791		1.00261	52910	49659	47880	50149.7	1472.62
	FIMM006174		1.00878	46990	51240	53144	50458	1819.03
	FIMM066702		0.939983	39706	51276	50069	47017	3672.07
	FIMM074484		0.986112	44526	50712	52735	49324.3	2469.22
	FIMM124536		0.968625	42476	45235	57638	48449.7	4662.69
	FIMM133807		0.822974	39936	42432	41125	41164.3	720.801
4	FIMM135217	Enamine compound T5807719	0.480004	22946	25380	23702	24009.3	719.243	Enamine	105700
5	FIMM135344	Enamine compound T6605315	0.565272	29803	27079	27941	28274.3	803.819	Enamine	106171
	FIMM098454		0.912067	46026	47513	43323	45620.7	1226.41
	FIMM106076		0.788274	42443	35040	40803	39428.7	2244.82
X2	FIMM117648	1-[2-[(1-amino-2-sulfosulfanylethylidene)amino]ethyl]-3-hydroxyadamantane	0.219483	8450	12333	12152	10978.3	1265.25	Enamine	Z3768325296
	FIMM117873		1.00381	54883	40806	54940	50209.7	4701.86
	FIMM119097		0.88699	47536	41140	44423	44366.3	1846.58
	FIMM123660		0.916132	52783	45883	38806	45824	4034.92
	FIMM056625		1.0756	75180	42097	44125	53800.7	10705.7
	FIMM060401		1.10719	76917	42277	46947	55380.3	10852.4
	FIMM072598		1.14552	76084	47417	48392	57297.7	9397.38
	FIMM095048		0.934651	66468	35246	38537	46750.3	9904.5
	FIMM109405		1.06314	67604	43068	48859	53177	7404.68

## Sheet: 2_FIMM-Screening-2 (scaffold)
FIMM Screening-2 (scaffold based), 54 cpds			Hit compounds (significantly different from DMSO): 23
Note: hypomorphic NRL-Hsp90 construct
tested concentration of drugs 20 𝜇M
Compound name
Lab Code	FIMM ID	MolPort ID	chemical name	normalized RLU	well-1 RLU	well-2 RLU	well-3 RLU	Average RLU	SEM	Supplier	Product ID
			DMSO	1	51960	49668	51390	51006	688.938
			Conglobatin A	0.491086	27965	25820	21360	25048.3	1945.35
			17-AAG	0.88968	46886	47460	41791	45379	1801.64
	FIMM000966			0.963527	48865	46068	52504	49145.7	1863.21
	FIMM001289			0.912801	50375	46128	43172	46558.3	2090.43
	FIMM001610			0.710041	38007	34698	35944	36216.3	964.882
	FIMM001834			0.56579	42282	24630	19664	28858.7	6863.06
	FIMM001842			0.692389	35950	32598	37400	35316	1422
	FIMM002040			0.373891	20540	14580	22092	19070.7	2289.6
	FIMM002045			0.500575	33825	23400	19372	25532.3	4306.29
	FIMM002112			0.774406	37182	42984	38332	39499.3	1773.68
	FIMM002300			0.928479	40530	59760	41784	47358	6211.56
	FIMM002304			0.321511	19477	9640	20080	16399	3383.98
	FIMM002324			0.833092	43106	39932	44440	42492.7	1336.99
	FIMM009630			0.688239	33197	37892	34224	35104.3	1425.01
	FIMM031334			0.830432	42315	41132	43624	42357	719.685
	FIMM043290			0.821812	42408	39624	43720	41917.3	1207.6
	FIMM050019			0.878014	47322	44680	42350	44784	1436.23
	FIMM052186			0.745161	36779	41906	35338	38007.7	1993.06
	FIMM057006			1.00512	57317	50080	46404	51267	3205.73
	FIMM058032			0.646623	35712	31892	31341	32981.7	1374.4
	FIMM062795			0.992681	54617	52146	45135	50632.7	2839.88
	FIMM063076			0.842045	44326	42672	41850	42949.3	728.086
	FIMM063453			0.99455	53748	51020	47416	50728	1833.71
	FIMM066543			0.978976	53209	52960	43632	49933.7	3151.65
	FIMM066837			0.776399	43463	37840	37500	39601	1933.49
	FIMM068555			0.943928	47762	49226	47450	48146	547.46
	FIMM069159			0.812512	43397	42800	38132	41443	1664.45
	FIMM069783			0.885543	47916	45806	41782	45168	1799.24
	FIMM070026			0.830399	44292	42792	39982	42355.3	1263.2
	FIMM070028			0.932825	52954	44260	45525	47579.7	2711.87	Specs	AE-641/42119771
SC22	FIMM073670	MolPort-000-628-314	5-[(3-chlorophenyl)sulfamoyl]-2-hydroxybenzoic acid	0.73192	39785	28386	43826	37332.3	4622.77
	FIMM073687			0.817479	41983	41200	41906	41696.3	249.16
	FIMM074679			0.97795	50704	52380	46560	49881.3	1729.71
	FIMM079829			0.90109	44431	44806	48646	45961	1346.86
SC9	FIMM081285	MolPort-002-814-924	2-(1,3-benzothiazol-2-ylsulfanyl)-1-(3,4-dihydroxyphenyl)ethan-1-one	0.640251	34158	35906	27906	32656.7	2428.34	Specs	AI-204/31680049
SC5	FIMM081502	MolPort-002-815-275	{[(2,6-dioxo-1,2,3,6-tetrahydropyrimidin-4-yl)methyl]sulfanyl}methanimidamide	0.387634	19317	24766	15232	19771.7	2761.6	Specs	AI-204/31697014
	FIMM082051			0.896398	49827	42526	44812	45721.7	2156.14
	FIMM090695			0.716334	42174	26206	41232	36537.3	5172.82
SC13	FIMM091127	MolPort-001-578-913	2-[2-(4-chloro-3,5-dimethylphenoxy)acetamido]benzoic acid	0.659916	32854	33600	34525	33659.7	483.298	Specs	AN-979/41971325
	FIMM097277			0.985283	51039	42512	57215	50255.3	4262.44
	FIMM098426			0.833667	42604	41880	43082	42522	349.401
	FIMM098737			1.01628	52884	45700	56925	51836.3	3282.45
	FIMM103603			0.354403	21414	15526	17290	18076.7	1744.64
	FIMM106183			0.864467	41340	37832	53107	44093	4619.37
	FIMM116107			0.381563	18300	16271	23815	19462	2253.93
	FIMM116135			0.718746	34872	37369	37740	36660.3	900.558
	FIMM116413			0.694735	33800	32582	39925	35435.7	2272.04
	FIMM116839			0.686612	34526	33638	36900	35021.3	973.683
	FIMM116857			0.660256	33500	34474	33057	33677	418.517
	FIMM117065			0.833647	45460	40238	41865	42521	1542.73
	FIMM124486			0.920872	45906	47454	47550	46970	532.721
	FIMM134458			0.642676	38547	21714	38080	32780.3	5534.81
	FIMM134539			0.650806	30505	27508	41572	33195	4276.92
	FIMM134893			0.61762	32576	24759	37172	31502.3	3623.31

## Sheet: 3_MolPort Screening
Molport Screening-3, 37 cpds		Hit compounds (significantly different from DMSO): 4
tested concentration of drugs 20 𝜇M
Compound name
Lab Code	MolPort code	CAS-No	chemical name	normalized RLU	well 1-RLU	well-2 RLU	well-3 RLU	Average RLU	SEM	Supplier	Product ID
			DMSO	0.999999	255694	244099	244290	248028	3833.56
			Conglobatin A	0.398425	92044	106519	97899	98820.7	4203.91
			17-AAG	0.909735	212812	245065	219042	225640	9877.77
M1	MolPort-000-700-882	4740-24-3	4-(butylamino)benzoic acid	1.02364	280036	240818	240818	253891	13072.7	MolPort/Vitas-M Laboratory Ltd.	STK736856
M2	MolPort-001-740-557	117-39-5	2-(3,4-dihydroxyphenyl)-3,5,7-trihydroxy-4H-chromen-4-one (quercetin)	0.760691	200337	167666	198015	188673	10524.7	Enamine	-
M3	MolPort-002-089-495	61439-54-1	4-(benzylamino)benzoic acid	0.891604	238549	230419	194460	221143	13546.2	MolPort/Vitas-M Laboratory Ltd.	STK076546
M5	MolPort-004-778-954	-	4-(tert-butylamino)benzoic acid	0.929888	285035	178630	228250	230638	30739.7	Enamine
M7	MolPort-005-200-485	1039995-85-1	4-[ethyl(phenyl)amino]benzoic acid	0.799063	186877	251542	156151	198190	28112	Enamine
M8	MolPort-012-372-320	1522104-76-2	4-{[2-(propan-2-yl)phenyl]amino}benzoic acid	0.879233	279041	209546	165636	218074	33013.7	Enamine
M9	MolPort-013-251-629	1249291-07-3	4-[(pyridin-3-yl)amino]benzoic acid	0.736756	252390	113940	181878	182736	39969.4	Enamine
M10	MolPort-013-251-762	852927-26-5	4-[(4-acetamidophenyl)amino]benzoic acid	0.769365	228719	168360	175393	190824	19056	Enamine
M11	MolPort-020-166-497	6025-56-5	3-(phenylamino)benzoic acid	0.780201	161348	262834	156353	193512	34691.1	Enamine
M13	MolPort-001-517-137	16927-49-4	3-nitro-4-(phenylamino)benzoic acid	0.796629	157968	187494	247297	197586	26276.2	Enamine
M15	MolPort-001-740-964	1257-08-5	(2R,3R)-2-(3,4-dihydroxyphenyl)-5,7-dihydroxy-3,4-dihydro-2H-1-benzopyran-3-yl 3,4,5-trihydroxybenzoate (epicatechin gallate)	0.32642	49885	119383	73616	80961.3	20395.7	MolPort/AK Scientific	Q429
M16	MolPort-001-823-614	55296-17-8	3-amino-4-(phenylamino)benzoic acid	0.854609	259494	205688	170719	211967	25818.7	MolPort/Vitas-M Laboratory Ltd.	STK396464
M17	MolPort-002-214-033	66315-38-6	3-amino-4-(benzylamino)benzoic acid	0.84541	216674	220887	191495	209685	9176.12	MolPort/ChemBridge Corporation	6637286
M18	MolPort-005-330-092	-	4-(9H-fluoren-9-yl)morpholine	0.695891	151398	173562	192841	172600	11973.2	Enamine
M19	MolPort-005-939-004	66315-15-9	3-amino-4-(methylamino)benzoic acid	0.955187	224281	214708	271750	236913	17636.4	MolPort/BLD Pharmatech	BD84191
M22	MolPort-007-981-061	-	3-amino-4-[(3,5-dimethylphenyl)amino]benzoic acid	0.995611	216581	267162	257075	246939	15455.9	MolPort/ChemDiv	R152-0683
M23	MolPort-009-080-378	-	{[1-(9H-fluoren-9-yl)piperidin-3-yl]methyl}urea	0.924705	235681	218538	233839	229353	5433.42	Enamine
M25	MolPort-013-310-601	1098383-82-4	3-[(4-cyanophenyl)amino]benzoic acid	0.921306	191715	265193	228621	228510	21211.3	Enamine
M26	MolPort-028-305-782	-	5-(carbamoylamino)-N-(9H-fluoren-9-yl)-N-methylpentanamide	0.875507	246218	205459	199774	217150	14626.2	MolPort/UkrOrg Synthesis/Enamine	PB1330374033
M27	MolPort-028-305-897	-	N-(3-methanesulfonylpropyl)-N-methyl-9H-fluoren-9-amine	0.934736	196635	254389	244498	231841	17832.9	MolPort/UkrOrg Synthesis/Enamine	PB1331050890
M28	MolPort-028-758-544	-	2-{4-[(9H-fluoren-9-yl)amino]piperidin-1-yl}acetamide	0.962605	209310	283107	223842	238753	22570.3	MolPort/Enamine	Z1622647344
M29	MolPort-030-014-630	-	1-(4-{[(9H-fluoren-9-yl)amino]methyl}piperidin-1-yl)ethan-1-one	0.92748	219816	252376	217931	230041	11180.7	MolPort/UkrOrg Synthesis/Enamine	PB1623634847
M30	MolPort-030-014-653	-	N-(3-methanesulfinylbutyl)-9H-fluoren-9-amine	0.890624	228164	269588	164947	220900	30424.8	MolPort/UkrOrg Synthesis/Enamine	PB1623793949
M31	MolPort-030-017-449	-	3-[(9H-fluoren-9-yl)amino]-2,2-dimethylpropanamide	0.995427	296161	168778	275742	246894	39500.1	Enamine
M35	MolPort-002-326-506	-	[({N-[(adamantan-1-yl)methyl]carbamimidoyl}methyl)sulfanyl]sulfonic acid	0.107476	20114	20508	39349	26657	6347.02	MolPort/Vitas-M Laboratory Ltd.	STK376403
M36	MolPort-003-705-628	-	{[(benzylcarbamoyl)methyl]sulfanyl}sulfonate	0.7525	241986	164010	153927	186641	27825.2	MolPort/Vitas-M Laboratory Ltd.	STL308351
M39	MolPort-001-681-625	-	[({[3-(trifluoromethyl)phenyl]carbamoyl}methyl)sulfanyl]sulfonate	0.473178	106641	139545	105898	117361	11093.9	MolPort/Vitas-M Laboratory Ltd.	STK523929
M42	MolPort-002-138-535	-	(2Z)-2-[(adamantan-1-yl)imino]-3-methyl-1,3-thiazolidin-4-one	1.03763	292192	239018	240877	257362	17423.1	MolPort/ChemBridge Corporation	5234076
M44	MolPort-002-145-724	-	(E)-N-[(2Z)-2-(adamantan-1-yl)-2-(hydroxyimino)ethylidene]hydroxylamine	0.911734	188906	228623	260878	226136	20813.7	MolPort/ChemBridge Corporation	5344548
M46	MolPort-004-947-469	-	{[2-(2-methylpropane-2-sulfonyl)ethyl]sulfanyl}sulfonate	0.828599	198347	207444	210756	205516	3709.66	MolPort/Vitas-M Laboratory Ltd.	STK372815
M50	MolPort-000-448-706	330567-93-6	2-{[(1,5-dimethyl-3-oxo-2-phenyl-2,3-dihydro-1H-pyrazol-4-yl)amino]methylidene}propanedinitrile	0.996246	219876	301657	219758	247097	27280	MolPort/Bionet - Key Organics Ltd.	MS-6653
M51	MolPort-006-755-994	14039-66-8	[amino({[(4-bromo-2-methyl-5-oxo-1-phenyl-2,5-dihydro-1H-pyrazol-3-yl)methyl]sulfanyl})methylidene]azanium bromide	0.874416	197986	221997	230656	216880	9771.94	MolPort/Bionet - Key Organics Ltd.	MS-7223
M54	MolPort-000-893-874	-	5-methyl-4-nitro-2-phenyl-2,3-dihydro-1H-pyrazol-3-one	0.977348	224570	261903	240756	242410	10808.8	MolPort/Vitas-M Laboratory Ltd.	STK399891
M55	MolPort-000-876-457	83-10-3	1,5-dimethyl-3-oxo-2-phenyl-2,3-dihydro-1H-pyrazole-4-carboxylic acid (1,5-dimethyl-3-oxo-2-phenylpyrazole-4-carboxylic acid)	0.891239	209145	215247	238765	221052	9029.81	MolPort/Vitas-M Laboratory Ltd.	STK950799
M56	MolPort-019-738-765	-	N-(1,5-dimethyl-3-oxo-2-phenyl-2,3-dihydro-1H-pyrazol-4-yl)guanidine	0.723848	175000	192728	170876	179535	6703.23	Specs	AG-690/09705020
M57	MolPort-002-964-506	-	[(1,5-dimethyl-3-oxo-2-phenyl-2,3-dihydro-1H-pyrazol-4-yl)(methyl)amino]methanesulfonate (metamizole(1-))	0.97802	211414	239665	276650	242576	18888.2	MolPort/Vitas-M Laboratory Ltd.	STK177347
X1	MolPort-002-131-742	6151-25-3	2-(3,4-dihydroxyphenyl)-3,5,7-trihydroxy-4H-chromen-4-one dihydrate (quercetin dihydrate)	0.404589	110699	91537	98812	100349	5584.74	MolPort/AK Scientific	H655
M201	MolPort-000-557-977	1143-72-2	4-benzoylbenzene-1,2,3-triol	0.902921	184731	234319	252799	223950	20322	Chem Div	0099-0229
M202	MolPort-007-981-068		3-amino-4-[(3-methoxyphenyl)amino]benzoic acid	0.808038	174706	202569	223973	200416	14262.8	Chem Div	R152-0713
M203	MolPort-000-712-132	1470-79-7	4-(4-hydroxybenzoyl)benzene-1,3-diol	0.873783	199392	247266	203510	216723	15317.9	Vitas-M Lab	STK801744

## Sheet: 4_Repurchased Hit Validation
Validation list of hit compounds from 3 screens (Tabs 1-3)
IC50 was determined in at least Hsp90/Cdc37 split luciferase assay
Compounds with IC50(Hsp90/Cdc37) < 60 µM			*excluded polyphenols (Italics)
FIMM Screening-1
Lab code	FIMM ID	MolPort ID	chemical name	IC50:Hsp90/Cdc37 (µM)	IC50:N-Hsp90/Cdc37 (µM)	Supplier	Product ID
			conglobatin A	23 ± 6	4.5 ± 0.8
1	FIMM001526		Theaflavin *	29.3		Cayman	25129
2	FIMM001625		Theaflavin 3,3-digallate	75 ± 26	81 ± 16	Cayman	25215
3	FIMM001614		Epigallocatechin gallate	88 ± 23	57 ± 14	Cayman	70935
4	FIMM135217		Enamine compound T5807719			Enamine	105700
5	FIMM135344		Enamine compound T6605315			Enamine	106171
6	FIMM001188		Paromomycin sulfate			Thermo Fisher Scientific	BP29531
7	FIMM076538		3-amino-4-(4-toluidino)benzoic acid	177 ± 31	322 ± 50	Specs	AG-205/11298174
8	FIMM002044		Theaflavin monogallates *	14.1		MicroSource	210242
9	FIMM001540		2,3,4-TRIHYDROXY-4'-ETHOXYBENZOPHENONE	44 ± 18	44 ± 9	MicroSource	200424
X2	FIMM117648		1-[2-[(1-amino-2-sulfosulfanylethylidene)amino]ethyl]-3-hydroxyadamantane	18 ± 2	14 ± 4	Enamine	Z3768325296
FIMM Screening-2
SC5	FIMM081502	MolPort-002-815-275	{[(2,6-dioxo-1,2,3,6-tetrahydropyrimidin-4-yl)methyl]sulfanyl}methanimidamide			Specs	AI-204/31697014
SC9	FIMM081285	MolPort-002-814-924	2-(1,3-benzothiazol-2-ylsulfanyl)-1-(3,4-dihydroxyphenyl)ethan-1-one	72 ± 10	64 ± 9	Specs	AI-204/31680049
SC13	FIMM091127	MolPort-001-578-913	2-[2-(4-chloro-3,5-dimethylphenoxy)acetamido]benzoic acid	41 ± 10	11 ± 1	Specs	AN-979/41971325
SC22	FIMM073670	MolPort-000-628-314	5-[(3-chlorophenyl)sulfamoyl]-2-hydroxybenzoic acid			Specs	AE-641/42119771
MolPort Screening
M15		MolPort-001-740-964	(2R,3R)-2-(3,4-dihydroxyphenyl)-5,7-dihydroxy-3,4-dihydro-2H-1-benzopyran-3-yl 3,4,5-trihydroxybenzoate (epicatechin gallate) *	28 ± 4	4.8 ± 0.7	MolPort/AK Scientific	Q429
M35		MolPort-002-326-506	[({N-[(adamantan-1-yl)methyl]carbamimidoyl}methyl)sulfanyl]sulfonic acid	5 ± 1	4.1 ± 0.4	MolPort/Vitas-M Laboratory Ltd.	STK376403
M39		MolPort-001-681-625	[({[3-(trifluoromethyl)phenyl]carbamoyl}methyl)sulfanyl]sulfonate	41 ± 8	94 ± 3	MolPort/Vitas-M Laboratory Ltd.	STK523929
X1		MolPort-002-131-742	2-(3,4-dihydroxyphenyl)-3,5,7-trihydroxy-4H-chromen-4-one dihydrate (quercetin dihydrate)	52 ± 6	42 ± 8	MolPort/AK Scientific	H655

## Sheet: 5_Top Compounds
Top compounds for further activity evaluation (ranked by averaged IC50s)
compounds with same color highlight have a similar chemical scaffold; conglobatin data are shown for comparison
#	Lab code	Structure	FIMM ID	MolPort ID	chemical name	IC50:Hsp90/Cdc37 (µM)	IC50:N-Hsp90/Cdc37 (µM)
					conglobatin A	23 ± 6	4.5 ± 0.8
1	M35			MolPort-002-326-506	[({N-[(adamantan-1-yl)methyl]carbamimidoyl}methyl)sulfanyl]sulfonic acid	5 ± 1	4.1 ± 0.4
2	X2		FIMM117648		1-[2-[(1-amino-2-sulfosulfanylethylidene)amino]ethyl]-3-hydroxyadamantane	18 ± 2	14 ± 4
3	SC13		FIMM091127	MolPort-001-578-913	2-[2-(4-chloro-3,5-dimethylphenoxy)acetamido]benzoic acid	41 ± 10	11 ± 1
5	9		FIMM001540		2,3,4-TRIHYDROXY-4'-ETHOXYBENZOPHENONE	44 ± 18	44 ± 9
6	X1			MolPort-002-131-742	2-(3,4-dihydroxyphenyl)-3,5,7-trihydroxy-4H-chromen-4-one dihydrate (quercetin dihydrate)	52 ± 6	42 ± 8
4	M39			MolPort-001-681-625	[({[3-(trifluoromethyl)phenyl]carbamoyl}methyl)sulfanyl]sulfonate	41 ± 8	94 ± 3
As compared to Tab 3, we excluded 3 large polyphenols and compounds with IC50 > 60
